# Supplementary material for: Presence of Myeloid Mutations in Patients with Chronic Myeloid Leukemia Increases Risk of Cardiovascular Event on Tyrosine Kinase Inhibitor Treatment
Source: Cancers (Basel). 2023 Jun 28;15(13):3384. doi: 10.3390/cancers15133384 (PMC10341219; doi:10.3390/cancers15133384)
Supplement: Supplementary file 1 [file cancers-15-03384-s001.zip]

Archive with 1 entries (1 files):
- cancers-2437181-supplementary.pdf
